# Supplementary material for: Genome-wide analysis of circular RNAs and validation of hsa_circ_0086354 as a promising biomarker for early diagnosis of cerebral palsy
Source: BMC Med Genomics. 2022 Jan 21;15:13. doi: 10.1186/s12920-022-01163-6 (PMC8783515; doi:10.1186/s12920-022-01163-6)
Supplement: Supplementary file 1 — Additional file 1: Table S1. Relative clinical information of children with cerebral palsy and their healthy controls. [file 12920_2022_1163_MOESM1_ESM.xlsx]

## Sheet: Sheet1
Participants	Gender	Age(years)	Gestational age (weeks)	Diagnosis	Motor subtype	Other diagnosis	Complication	Neuroimaging pattern	External factors of injury
CP-1	female	4	34	cerebral palsy	Mixed cerebral palsy	kidney stone	/	Enlargement and irregular shape of bilateral lateral ventricle triangle area or occipital angle	/
CP-2	female	3	36	cerebral palsy	Spastic cerebral palsy	otitis media	/	Diffuse brain dysplasia	/
CP-3	male	5	38	cerebral palsy	Spastic cerebral palsy	/	/	Enlargement and irregular shape of bilateral lateral ventricle triangle area or occipital angle	/
CP-4	male	3	35	cerebral palsy	Spastic cerebral palsy	/	/	Periventricular leukomalacia	/
CP-5	male	2	34	cerebral palsy	Spastic cerebral palsy	/	/	Periventricular leukomalacia	/
Control-1	female	4	34	/	/	/	/	No significant abnormality was observed	/
Control-2	female	3	36	/	/	/	/	No significant abnormality was observed	/
Control-3	male	5	38	/	/	/	/	No significant abnormality was observed	/
Control-4	male	3	35	/	/	/	/	No significant abnormality was observed	/
Control-5	male	2	34	/	/	/	/	No significant abnormality was observed	/
		Supplementary Material Table 1 Relative clinical information of children with cerebral palsy and their healthy controls.
